# Supplementary material for: Impacts of Neighborhood Characteristics and Surgical Treatment Disparities on Overall Mortality in Stage I Renal Cell Carcinoma Patients
Source: Int J Environ Res Public Health. 2022 Feb 12;19(4):2050. doi: 10.3390/ijerph19042050 (PMC8872003; doi:10.3390/ijerph19042050)
Supplement: Supplementary file 1 [file ijerph-19-02050-s001.zip]

Archive with 1 entries (1 files):
- ijerph-1509509-supplementary.pdf
